# Supplementary material for: Comprehensive characterisation of Culicoides clastrieri and C. festivipennis (Diptera: Ceratopogonidae) according to morphological and morphometric characters using a multivariate approach and DNA barcode
Source: Sci Rep. 2021 Jan 13;11:521. doi: 10.1038/s41598-020-78053-3 (PMC7806617; doi:10.1038/s41598-020-78053-3)
Supplement: Supplementary file 6 — Supplementary Information 6. [file 41598_2020_78053_MOESM6_ESM.xlsx]

## Sheet: Title-Author list
Title: Comprehensive characterisation of Culicoides clastrieri and C. festivipennis (Diptera: Ceratopogonidae) according to morphological and morphometric characters using a multivariate approach and DNA barcode
Author list:
leila Hadj-henni: EA 7510, Usc Vecpar-ANSES LSA, SFR Cap Santé, Université de Reims Champagne-Ardenne, 51 rue Cognacq-Jay, 51096 Reims Cedex, France.
Email : leila.hadj-henni@univ-reims.fr
Zoubir Djerada: Department of Medical Pharmacology, EA 3801, SFR CAP Santé, Reims University Hospital, 51, rue Cognacq-Jay, 51095, Reims Cedex, France
Email: zoubir.djerada@univ-reims.fr
Christine Millot: EA 7510, Usc Vecpar-ANSES LSA, SFR Cap Santé, Université de Reims Champagne-Ardenne, 51 rue Cognacq-Jay, 51096 Reims Cedex, France.
Email : christine.millot@univ-reims.fr
Denis Augot: Usc Vecpar-ANSES LSA, EA 7510, SFR Cap Santé, Université de Reims Champagne-Ardenne, 51 rue Cognacq-Jay, 51096 Reims Cedex, France.
Corresponding author should be addressed to D. A. (email: denis.augot@anses.fr)

## Sheet: Suppl-data
	M1-WING: Pale or dark spots - Presence		M1	M2-WING: 2nd rad cell, covered by pale spot, costal-tip part		M2	M3-WING: r3 and m1, pale spots, distal part - Presence		M3	M4-WING: r3 and m1, pale spots, distal part - Size		M4	M5-WING: r3 and m1, pale spots, distal part - Connection		M5	M6-WING: r3 and m1, pale spots distal part - Position		M6	M7-WING: m2, pale spot, distal part - Presence		M7	M8-WING: m1, pale spot, from proximal to median part - Presence		M8	WING: m1, pale spot layer and cross the veins M1 and M2 - Presence		M9	M10-WING: m2, pale spot/area, from proximal to median part - Presence		M10	M11-WING: m2, pale spot over r-m crossvein fused with the m2 spot which layers and crosses vein M2 - Presence		M11	M12-WING: m, pale spot/area - Presence		M12	M13-WING: r3, 4th pale costal spot versus 3rd dark costal spot - Size		M13	M14-WING: r3, area of 4th pale costal spot bigger than 3rd dark costal spot. - Shape of the 3rd dark costal spot		M14	M15-WING: anal cell, pale spot in distal part - Presence		M15	M16-WING: cua1, center spot - Presence and Colour		M16	M17-WING: r-m crossvein, dark spot in the corner with M1 vein- Presence
Species	Descriptor codes: 0=absence; 1=presence; 2= absence & presence		Value assigment	Descriptor codes: : 0=wholly dark, homogenous; 1=more than 1/3		Value assigment	Descriptor codes: 0=No pale spots or areas badly defined; 1=Pale spots well defined		Value assigment	Descriptor codes: 0= not applicable; 1=sizes approximatively equal; 2= r3 spot clearly larger than m1 spot; 3= 1 + 2		Value assigment	Descriptor codes: 0= not applicable; 1=separated		Value assigment	Descriptor codes: 0= not applicable; 1=broadly abut wing margin; 2= separated from wing		Value assigment	Descriptor codes: 0=absence; 1=presence		Value assigment	Descriptor codes: 0=no spot, homogenous cell; 1=1 spot well defined; 2=undefined spot/area		Value assigment	Descriptor codes: 0=no applicable; 1=absence; 2=presence		Value assigment	Descriptor codes: 0=no spot, homogenous cell; 1=pale spot over r-m crossvein fused with the m2 spot; 2= 1 spot; 3= 1 spot, pale spot over r-m crossvein fused with the m2 spot		Value assigment	Descriptor codes: 0=no applicable; 1= absence		Value assigment	Descriptor codes: 0=no spot, homogenous cell; 1=fused with the r-m crossvein spot or 1 spot; 2=2 or 3 spots separated		Value assigment	Descriptor codes: 0= absence of at least one of two; area of pale costal spot smaller than dark costal spot or approximatively equals; 1= absence of at least one of two; 2= area of pale c.s. smaller than dark costal spot or approximatively equals; 3=area of pale costal spot bigger than dark costal spot; 4=area of pale costal spot bigger than dark costal spot		Value assigment	Descriptor codes: 0= not applicable; 1=anterior, median and posterior margin approximatively equals		Value assigment	Descriptor codes: 0=absence; 1=presence		Value assigment	Descriptor codes: 0=1 pale spot surrounded by dark area; 1= uniform; 2=1 dark spot surrounded by pale area		Value assigment	Descriptor codes: 0=absence; 1= presence
alazanicus	1 or more pale spots		1	wholly dark, homogenous		0	No pale spots or areas badly defined		0	not applicable		0	not applicable		0	not applicable		0	presence		1	no spot, homogenous cell		0	Non décrit		0	no spot, homogenous cell		0	Non décrit		0	fused with the r-m crossvein spot or 1 spot		1	absence of at least one of two; area of pale c.s. smaller than dark c.s. or approximatively equals		0	not applicable		0	1 pale spot clearly separated or abuted with wing margin		1	1 pale spot surrounded by dark area		0	absence
brunnicans	No pale spot cover the r-m crossvein, 1 or more pale spots		2	less than 1/3 pale, more than 1/3		1	No pale spots or areas badly defined		0	not applicable		0	not applicable		0	not applicable		0	absence		0	no spot, homogenous cell		0	Non décrit		0	no spot, homogenous cell		0	Non décrit		0	no spot, homogenous cell		0	absence of at least one of two		1	not applicable		0	absence		0	uniform		1	absence
circumscriptus	1 or more pale spots		1	wholly dark, homogenous		1	Pale spots well defined		1	r3 spot clearly larger than m1 spot		2	separated		1	separated from wing		2	presence		1	1 spot well defined		1	presence		2	1 spot, pale spot over r-m crossvein fused with the m2 spot		3	absence		1	fused with the r-m crossvein spot or 1 spot		1	area of pale c.s. bigger than dark c.s.		4	anterior, median and posterior margin approximatively equals		1	2 pale spots fused, 2 pale spots separated		1	1 pale spot surrounded by dark area		0	presence
clastrieri	1 or more pale spots		1	wholly dark, homogenous		0	Pale spots well defined		1	sizes approximatively equal, r3 spot clearly larger than m1 spot		3	separated		1	broadly abut wing margin		1	presence		1	1 spot well defined		1	absence		1	pale spot over r-m crossvein fused with the m2 spot		1	absence		1	fused with the r-m crossvein spot or 1 spot		1	area of pale c.s. smaller than dark c.s. or approximatively equals		2	not applicable		0	2 pale spots separated		1	1 pale spot surrounded by dark area		0	absence
festivipennis	1 or more pale spots		1	wholly dark, homogenous		0	Pale spots well defined		1	sizes approximatively equal, r3 spot clearly larger than m1 spot		3	separated		1	broadly abut wing margin		1	presence		1	1 spot well defined		1	absence		1	1 spot		2	Non décrit		0	2 or 3 spots separated		2	area of pale c.s. smaller than dark c.s. or approximatively equals		2	not applicable		0	2 pale spots separated		1	1 pale spot surrounded by dark area		0	absence
furcillatus	1 or more pale spots		1	wholly dark, homogenous		0	No pale spots or areas badly defined		0	not applicable		0	not applicable		0	not applicable		0	absence		0	no spot, homogenous cell		0	Non décrit		0	no spot, homogenous cell		0	Non décrit		0	no spot, homogenous cell		0	absence of at least one of two		1	not applicable		0	absence		0	uniform		1	absence
nubeculosus	1 or more pale spots		1	wholly dark, homogenous		0	No pale spots or areas badly defined		0	not applicable		0	not applicable		0	not applicable		0	presence		1	undefined spot/area		2	non décrit		0	pale spot over r-m crossvein fused with the m2 spot		1	absence		1	fused with the r-m crossvein spot or 1 spot		1	area of pale c.s. bigger than dark c.s.		3	anterior, median and posterior margin approximatively equals		1	2 pale spots fused, 2 pale spots separated		1	1 dark spot surrounded by pale area		2	absence
pictipennis	1 or more pale spots		1	more than 1/3		1	Pale spots well defined		1	sizes approximatively equal		1	separated		1	broadly abut wing margin		1	presence		1	1 spot well defined		1	absence		1	pale spot over r-m crossvein fused with the m2 spot		1	absence		1	fused with the r-m crossvein spot or 1 spot		1	area of pale c.s. smaller than dark c.s. or approximatively equals		2	not applicable		0	1 pale spot clearly separated or abuted with wing margin		1	1 pale spot surrounded by dark area		1	absence
[truncated: 85 more columns]
